# Supplementary material for: Effect of Wild Strawberry Tree and Hawthorn Extracts Fortification on Functional, Physicochemical, Microbiological, and Sensory Properties of Yogurt
Source: Foods. 2023 Sep 5;12(18):3332. doi: 10.3390/foods12183332 (PMC10528895; doi:10.3390/foods12183332)
Supplement: Supplementary file 1 [file foods-12-03332-s001.zip]

Archive with 1 entries (1 files):
- foods-2574340-supplementary.pdf
